# Supplementary material for: Independent predictive value of blood inflammatory composite markers in ovarian cancer: recent clinical evidence and perspective focusing on NLR and PLR
Source: J Ovarian Res. 2023 Feb 9;16:36. doi: 10.1186/s13048-023-01116-2 (PMC9912515; doi:10.1186/s13048-023-01116-2)
Supplement: Supplementary file 1 — Additional file 1. [file 13048_2023_1116_MOESM1_ESM.xlsx]

## Sheet: Sheet1
Author, Year	Participants’ conditions	Cut-off value	Low/ High(N)	AUC	Marker significance	Limitation
Sastra et al., 2022	54 Indonesian ECOs underwent primary exploratory laparotomy	0.24	NA	0.7	Preoperative MLR is an independent predictor in predicting surgical outcome	Small sample size; not describe follow-up features
Xiang et al., 2017	133 OCP and 43 normal controls	0.23	64/69	0.68	Preoperative MLR is a predictors for OC initiation	Retrospective nature; a small number of patients; confounding factors.
Guo et al., 2021	496 OCP underwent surgery	0.249	142/354	0.752	A novel diagnostic nomogram model (including preoperative MLR) can predict malignancy in patients with ovarian masses	Potential bias in patient selection; lack external validation
AUC: Area under the Curve; N: number of patients; MLR: monocyte-to-lymphocyte ratio; OCP: ovarian cancer patients; EOCP: epithelial ovarian cancer patients
