# Supplementary material for: Independent predictive value of blood inflammatory composite markers in ovarian cancer: recent clinical evidence and perspective focusing on NLR and PLR
Source: J Ovarian Res. 2023 Feb 9;16:36. doi: 10.1186/s13048-023-01116-2 (PMC9912515; doi:10.1186/s13048-023-01116-2)
Supplement: Supplementary file 3 — Additional file 3. [file 13048_2023_1116_MOESM3_ESM.xlsx]

## Sheet: Sheet1
Search number	Query	Sort By	Search Details	Results	Time
15	(("ovarian neoplasms"[MeSH Terms]) OR ("neoplasm ovarian"[Title/Abstract] OR "ovarian neoplasm"[Title/Abstract] OR "ovary neoplasms"[Title/Abstract] OR "neoplasm ovary"[Title/Abstract] OR "neoplasms ovary"[Title/Abstract] OR "ovary neoplasm"[Title/Abstract] OR "neoplasms ovarian"[Title/Abstract] OR "ovary cancer"[Title/Abstract] OR "cancer ovary"[Title/Abstract] OR "cancers ovary"[Title/Abstract]…	Most Recent	("ovarian neoplasms"[MeSH Terms] OR ("neoplasm ovarian"[Title/Abstract] OR "ovarian neoplasm"[Title/Abstract] OR "ovary neoplasms"[Title/Abstract] OR "neoplasm ovary"[Title/Abstract] OR "neoplasms ovary"[Title/Abstract] OR "ovary neoplasm"[Title/Abstract] OR "neoplasms ovarian"[Title/Abstract] OR "ovary cancer"[Title/Abstract] OR "cancer ovary"[Title/Abstract] OR "cancers ovary"[Title/Abstract] O…	195	10:34:32
14	(C-reactive protein albumin ratio[Title/Abstract]) OR (C-reactive protein/albumin[Title/Abstract]) OR (C-reactive protein to albumin[Title/Abstract]) OR (C-reactive protein[Title/Abstract] AND albumin[Title/Abstract]) OR (CRP/ALB[Title/Abstract]) OR (CAR[Title/Abstract])	Most Recent	"c reactive protein albumin ratio"[Title/Abstract] OR "c reactive protein albumin"[Title/Abstract] OR "c reactive protein to albumin"[Title/Abstract] OR ("c reactive protein"[Title/Abstract] AND "albumin"[Title/Abstract]) OR "crp alb"[Title/Abstract] OR "CAR"[Title/Abstract]	38469	10:34:03
13	(("ovarian neoplasms"[MeSH Terms]) OR ("neoplasm ovarian"[Title/Abstract] OR "ovarian neoplasm"[Title/Abstract] OR "ovary neoplasms"[Title/Abstract] OR "neoplasm ovary"[Title/Abstract] OR "neoplasms ovary"[Title/Abstract] OR "ovary neoplasm"[Title/Abstract] OR "neoplasms ovarian"[Title/Abstract] OR "ovary cancer"[Title/Abstract] OR "cancer ovary"[Title/Abstract] OR "cancers ovary"[Title/Abstract]…	Most Recent	("ovarian neoplasms"[MeSH Terms] OR ("neoplasm ovarian"[Title/Abstract] OR "ovarian neoplasm"[Title/Abstract] OR "ovary neoplasms"[Title/Abstract] OR "neoplasm ovary"[Title/Abstract] OR "neoplasms ovary"[Title/Abstract] OR "ovary neoplasm"[Title/Abstract] OR "neoplasms ovarian"[Title/Abstract] OR "ovary cancer"[Title/Abstract] OR "cancer ovary"[Title/Abstract] OR "cancers ovary"[Title/Abstract] O…	14	10:33:32
12	(Prognostic nutritional index[Title/Abstract]) OR (PNI[Title/Abstract])	Most Recent	"prognostic nutritional index"[Title/Abstract] OR "PNI"[Title/Abstract]	3054	10:33:13
	(("ovarian neoplasms"[MeSH Terms]) OR ("neoplasm ovarian"[Title/Abstract] OR "ovarian neoplasm"[Title/Abstract] OR "ovary neoplasms"[Title/Abstract] OR "neoplasm ovary"[Title/Abstract] OR "neoplasms ovary"[Title/Abstract] OR "ovary neoplasm"[Title/Abstract] OR "neoplasms ovarian"[Title/Abstract] OR "ovary cancer"[Title/Abstract] OR "cancer ovary"[Title/Abstract] OR "cancers ovary"[Title/Abstract]…	Most Recent	("ovarian neoplasms"[MeSH Terms] OR ("neoplasm ovarian"[Title/Abstract] OR "ovarian neoplasm"[Title/Abstract] OR "ovary neoplasms"[Title/Abstract] OR "neoplasm ovary"[Title/Abstract] OR "neoplasms ovary"[Title/Abstract] OR "ovary neoplasm"[Title/Abstract] OR "neoplasms ovarian"[Title/Abstract] OR "ovary cancer"[Title/Abstract] OR "cancer ovary"[Title/Abstract] OR "cancers ovary"[Title/Abstract] O…	8	00:53:09
	(System Inflammation Index[Title/Abstract]) OR (SII[Title/Abstract])	Most Recent	(("drug delivery systems"[MeSH Terms] OR ("drug"[All Fields] AND "delivery"[All Fields] AND "systems"[All Fields]) OR "drug delivery systems"[All Fields] OR "system"[All Fields] OR "system s"[All Fields] OR "systems"[All Fields]) AND "inflammation index"[Title/Abstract]) OR "SII"[Title/Abstract]	3069	00:52:50
11	(("ovarian neoplasms"[MeSH Terms]) OR ("neoplasm ovarian"[Title/Abstract] OR "ovarian neoplasm"[Title/Abstract] OR "ovary neoplasms"[Title/Abstract] OR "neoplasm ovary"[Title/Abstract] OR "neoplasms ovary"[Title/Abstract] OR "ovary neoplasm"[Title/Abstract] OR "neoplasms ovarian"[Title/Abstract] OR "ovary cancer"[Title/Abstract] OR "cancer ovary"[Title/Abstract] OR "cancers ovary"[Title/Abstract]…	Most Recent	("ovarian neoplasms"[MeSH Terms] OR ("neoplasm ovarian"[Title/Abstract] OR "ovarian neoplasm"[Title/Abstract] OR "ovary neoplasms"[Title/Abstract] OR "neoplasm ovary"[Title/Abstract] OR "neoplasms ovary"[Title/Abstract] OR "ovary neoplasm"[Title/Abstract] OR "neoplasms ovarian"[Title/Abstract] OR "ovary cancer"[Title/Abstract] OR "cancer ovary"[Title/Abstract] OR "cancers ovary"[Title/Abstract] O…	21	00:51:42
10	(Monocyte-to-lymphocyte ratio [Title/Abstract]) OR (Monocyte/lymphocyte [Title/Abstract]) OR (MLR[Title/Abstract])	Most Recent	"monocyte to lymphocyte ratio"[Title/Abstract] OR "monocyte lymphocyte"[Title/Abstract] OR "MLR"[Title/Abstract]	7850	00:51:25
9	(("ovarian neoplasms"[MeSH Terms]) OR ("neoplasm ovarian"[Title/Abstract] OR "ovarian neoplasm"[Title/Abstract] OR "ovary neoplasms"[Title/Abstract] OR "neoplasm ovary"[Title/Abstract] OR "neoplasms ovary"[Title/Abstract] OR "ovary neoplasm"[Title/Abstract] OR "neoplasms ovarian"[Title/Abstract] OR "ovary cancer"[Title/Abstract] OR "cancer ovary"[Title/Abstract] OR "cancers ovary"[Title/Abstract]…	Most Recent	("ovarian neoplasms"[MeSH Terms] OR ("neoplasm ovarian"[Title/Abstract] OR "ovarian neoplasm"[Title/Abstract] OR "ovary neoplasms"[Title/Abstract] OR "neoplasm ovary"[Title/Abstract] OR "neoplasms ovary"[Title/Abstract] OR "ovary neoplasm"[Title/Abstract] OR "neoplasms ovarian"[Title/Abstract] OR "ovary cancer"[Title/Abstract] OR "cancer ovary"[Title/Abstract] OR "cancers ovary"[Title/Abstract] O…	92	00:41:09
8	(Platelet-to-lymphocyte ratio[Title/Abstract]) OR (Platelet/lymphocyte [Title/Abstract]) OR (PLR[Title/Abstract])	Most Recent	"platelet to lymphocyte ratio"[Title/Abstract] OR "platelet lymphocyte"[Title/Abstract] OR "PLR"[Title/Abstract]	5609	00:40:17
7	((Neutrophil-to-lymphocyte ratio[Title/Abstract]) OR (Neutrophil/lymphocyte [Title/Abstract]) OR (NLR[Title/Abstract])) AND (("ovarian neoplasms"[MeSH Terms]) OR ("neoplasm ovarian"[Title/Abstract] OR "ovarian neoplasm"[Title/Abstract] OR "ovary neoplasms"[Title/Abstract] OR "neoplasm ovary"[Title/Abstract] OR "neoplasms ovary"[Title/Abstract] OR "ovary neoplasm"[Title/Abstract] OR "neoplasms ova…	Most Recent	("neutrophil to lymphocyte ratio"[Title/Abstract] OR "neutrophil lymphocyte"[Title/Abstract] OR "NLR"[Title/Abstract]) AND ("ovarian neoplasms"[MeSH Terms] OR ("neoplasm ovarian"[Title/Abstract] OR "ovarian neoplasm"[Title/Abstract] OR "ovary neoplasms"[Title/Abstract] OR "neoplasm ovary"[Title/Abstract] OR "neoplasms ovary"[Title/Abstract] OR "ovary neoplasm"[Title/Abstract] OR "neoplasms ovaria…	130	00:35:57
6	(Neutrophil-to-lymphocyte ratio[Title/Abstract]) OR (Neutrophil/lymphocyte [Title/Abstract]) OR (NLR[Title/Abstract])	Most Recent	"neutrophil to lymphocyte ratio"[Title/Abstract] OR "neutrophil lymphocyte"[Title/Abstract] OR "NLR"[Title/Abstract]	14346	00:35:12
5	("ovarian neoplasms"[MeSH Terms]) OR ("neoplasm ovarian"[Title/Abstract] OR "ovarian neoplasm"[Title/Abstract] OR "ovary neoplasms"[Title/Abstract] OR "neoplasm ovary"[Title/Abstract] OR "neoplasms ovary"[Title/Abstract] OR "ovary neoplasm"[Title/Abstract] OR "neoplasms ovarian"[Title/Abstract] OR "ovary cancer"[Title/Abstract] OR "cancer ovary"[Title/Abstract] OR "cancers ovary"[Title/Abstract] …	Most Recent	"ovarian neoplasms"[MeSH Terms] OR "neoplasm ovarian"[Title/Abstract] OR "ovarian neoplasm"[Title/Abstract] OR "ovary neoplasms"[Title/Abstract] OR "neoplasm ovary"[Title/Abstract] OR "neoplasms ovary"[Title/Abstract] OR "ovary neoplasm"[Title/Abstract] OR "neoplasms ovarian"[Title/Abstract] OR "ovary cancer"[Title/Abstract] OR "cancer ovary"[Title/Abstract] OR "cancers ovary"[Title/Abstract] OR …	111772	00:35:37
4	"neoplasm ovarian"[Title/Abstract] OR "ovarian neoplasm"[Title/Abstract] OR "ovary neoplasms"[Title/Abstract] OR "neoplasm ovary"[Title/Abstract] OR "neoplasms ovary"[Title/Abstract] OR "ovary neoplasm"[Title/Abstract] OR "neoplasms ovarian"[Title/Abstract] OR "ovary cancer"[Title/Abstract] OR "cancer ovary"[Title/Abstract] OR "cancers ovary"[Title/Abstract] OR "ovary cancers"[Title/Abstract] OR …	Most Recent	"neoplasm ovarian"[Title/Abstract] OR "ovarian neoplasm"[Title/Abstract] OR "ovary neoplasms"[Title/Abstract] OR "neoplasm ovary"[Title/Abstract] OR "neoplasms ovary"[Title/Abstract] OR "ovary neoplasm"[Title/Abstract] OR "neoplasms ovarian"[Title/Abstract] OR "ovary cancer"[Title/Abstract] OR "cancer ovary"[Title/Abstract] OR "cancers ovary"[Title/Abstract] OR "ovary cancers"[Title/Abstract] OR …	66801	00:34:53
3	"ovarian neoplasms"[MeSH Terms]	Most Recent	"ovarian neoplasms"[MeSH Terms]	91945	00:34:35
2
1
