# Supplementary material for: Independent predictive value of blood inflammatory composite markers in ovarian cancer: recent clinical evidence and perspective focusing on NLR and PLR
Source: J Ovarian Res. 2023 Feb 9;16:36. doi: 10.1186/s13048-023-01116-2 (PMC9912515; doi:10.1186/s13048-023-01116-2)
Supplement: Supplementary file 4 — Additional file 4. [file 13048_2023_1116_MOESM4_ESM.xlsx]

## Sheet: Sheet1
Author, Year	Participants’ conditions	Cut-off value	Low/ High(N)	AUC	Marker significance	Limitation
Cho et al., 2009	192 EOCP underwent elective surgery	2.6	124/68	0.776	Preoperative high NLR predicts a poor OS	NA
Badora-Rybicka et al., 2016	315 EOCP receiving platinum-taxane CT after surgery	0.89	NA	0.601	High pretreatment NLR is an independent negative prognostic factor for PFS, with no significant impact on OS	NA
Wang et al., 2016	143 OCP received operations	3.43	94/49	0.626	Preoperative high NLR is an independent negative prognostic factor of OS and PFS	Retrospective study with a small cohort; confounders
Nakamura et al., 2016	30 OCP with recurrence treated with chemotherapy	3.91	44884	0.962	High pretreatment PLR is an independent prognostic factor for high mortality within 100 days of the failure of final‑line CT	A small number of patients; the short duration of the follow-up
Miao et al., 2016	344 EOCP receiving platinum-based CT after surgery	3.02	NA	0.819	Preoperative high NLR is an independent negative prognostic marker of OS and PFS	Retrospective study
Feng et al., 2016	875 HGSOCP underwent primary staging or DS	3.24	435/440	NA	Preoperative high NLR is an independent predictor of PFS, but not OS	A mono-institutional retrospective study
Li et al., 2017	355 HGSOCP underwent primary surgery	5.25	232/111	NA	Preoperative high NLR is an independent predictor of poor OS	NA
Farolfi et al., 2018	375 FIGO stage III-IV EOCP treated with first-line CT or in CTB	3	220/155	NA	Baseline high NLR is an independent predictor of poor OS	Retrospective study
Zhou et al., 2018	370 EOCP with FIGO stage IIIC underwent PDS	3.08	180/190	0.66	Preoperative high NLR can predict poor OS and PFS independently	Single institution; retrospective study
Pinto et al., 2018	80 HGSOCP underwent surgery	3	NA	NA	Post-operative high NLR is an independent predictor of PFS and OS	Patients’ source and size restriction
Komura et al., 2018	344 surgically staged OCP	4	202/142	NA	High pretreatment NLR is an independent poor prognostic factor of PFS	Single institution; retrospective study
Kim et al., 2018	187 advanced EOCP who received NACT	3.81	93/94	NA	High pretreatment NLR predicts a poor OS, and increased NLR during CT is an independent factor of poor PFS	Retrospective study; no consensus on the exact cut-off value for NLR; confounders
Baert et al., 2018	39 HGSOCP	6	NA	NA	Pretreatment high NLR above 6 indicates poor PFS and OS	A small sample size; retrospective study
Ceran et al., 2019	243 invasive EOCP who underwent surgery	3.83	170/73	0.674	High pretreatment NLR is an independent prognostic factor of poor OS	NA
Yoshida et al., 2019	83 OCCCP underwent surgery with stage I–II	3.26	50/33	0.761	Preoperative NLR is an independent prognostic factor of poor OS	Only 83 patients from a single institution; retrospective study
Salman et al., 2020	111 OCP with stage IIIC and IV received NACT	6	78/33	NA	High pretreatment NLR is an independent predictive factor of poor OS	Retrospective study
Nguyen et al., 2020	199 HGSOCP with advanced-stage underwent primary surgery	2.9	97/102	NA	Preoperative high NLR is an independent predictor of poor OS	Retrospective study; heterogeneity of thresholds; inadequate classification of complications
Henriksen et al., 2020	72 recurrent OCP received CT	4.1	35/34	NA	Baseline high NLR is an independent factor for poor OS	A small number of patients; confounders
Farolfi et al., 2020	156 platinum-sensitive recurrent OCP treated with a second-line therapy	3	111/45	NA	Baseline high NLR is an independent factor for poor OS	Patients source restriction; retrospective study
John-Olabode et al., 2021	93 EOCP had their complete primary treatment	1.93	NA	0.62	High pretreatment NLR is an independent predictor of poor OS	cases with incomplete or missing data; a single-institution study
Liontos et al., 2021	132 OCP treated with NACT	3	37/95	NA	High pretreatment NLR is an independent predictor of poor OS, but not PFS	Retrospective and single-center study; small patient cohort and patients source restriction; confounders
Ashrafganjoe et al., 2016	168 EOCP underwent primary staging exploratory laparotomy	3	NA	0.839	Preoperative NLR is an independent predictor in predicting surgical outcomes	A small number of patients
Farolfi et al., 2018	375 FIGO stage III-IV EOCP treated with first-line CT or CTB	3	220/155	NA	Baseline low NLR indicates better efficacy of CT independently	Retrospective study
Boland et al., 2019	89 EOCP received ICB	4	57/32	0.766	Pretreatment NLR combined liver metastases is an independent predictor in predicting early discontinuation of ICB	NA
Henriksen et al., 2020	72 recurrent OCP received CT	4.1	35/34	NA	High pretreatment NLR is significantly associated with a lack of CT response	A small number of patients; confounders
Chen et al., 2020	84 OCCCP with IC-IV stage	2.28	NA	0.71	Preoperative NLR is an independent predictor in predicting platinum resistance but does not affect prognosis	Retrospective study of only 84 samples from a single institution; confounders
Nguyen et al., 2020	199 HGSOCP with advanced-stage underwent primary surgery	2.3	59/140	NA	High preoperative NLR is an independent predictor for high 30-day postoperative morbidity	Retrospective study; heterogeneity of thresholds; inadequate classification of complications
Winarno et al., 2021	95 EOCP underwent platinum CT after cytoreduction surgery	2.56	51/44	0.632	Post-operative NLR is an independent predictor in predicting response to CT	Lack of comparative indicators
Sastra et al., 2022	54 Indonesian ECOs underwent primary exploratory laparotomy	3.34	NA	0.676	Preoperative NLR is an independent predictor of surgical outcome	Small sample size; not describe follow-up features
Yildirim et al., 2014	316 OCP with documented benign and 253 OCP with malignant adnexal masses underwent primary surgery	2.11	NA	0.656	Preoperative NLR can be used to detect ovarian malignancies in the early stages	A small number of cases
Yildirim et al., 2015	306 patients with adnexal masses underwent surgical resection	3.35	NA	0.648	Preoperative NLR is effective in predicting the pathological diagnosis of adnexal masses	limited patient condition
Seckin et al., 2015	41 patients had borderline, 11 patients had benign, and 11 patients had malignant mucinous ovarian tumors	2.18	NA	0.718	Preoperative NLR is useful in predicting mucinous OC	A small number of cases
Polat et al., 2016	275 women with sonographically detected ovarian tumor	2.47	NA	0.604	Preoperative NLR is a predictor for malignant ovarian tumors	Limited patient condition
Wu et al., 2019	262 OCP, 258 with benign ovarian disease, and 232 healthy controls	2.11	262/258	0.729	Preoperative NLR is a predictor for distinguishing between OC and benign ovarian disease	Retrospective, single-center study; Small number of cases
Eo et al., 2018	229 EOCP underwent surgery	2.64	NA	0.709	Preoperative NLR is a predictor of the presence of EOC	Retrospective cohort study; confounding factors
Li et al., 2021	207 patients with benign ovarian masses and 887 EOCP who underwent surgical resection	2.139	NA	0.749	Preoperative NLR is a predictor of EOC and can predict different histotypes of EOC	Lack external validation
Yun et al., 2022	630 patients with ovarian tumors	2.36	305/204	0.692	High preoperative PLR indicates that the likelihood of EOC is higher than that of benign or borderline tumors	Retrospective and not large-scale study
AUC: area under the curve; N number of patients; NA: not available; NLR: neutrophil-to-lymphocyte ratio; OCP: ovarian cancer patients; EOCP: epithelial ovarian cancer patients; HGSOCP: high-grade serous ovarian carcinoma patients; OCCCP: ovarian clear cell carcinoma patients; PDS: primary debulking surgery; CT: chemotherapy; CTB: chemotherapy with bevacizumab; NACT: neoadjuvant chemotherapy; ICB …
