# Supplementary material for: Independent predictive value of blood inflammatory composite markers in ovarian cancer: recent clinical evidence and perspective focusing on NLR and PLR
Source: J Ovarian Res. 2023 Feb 9;16:36. doi: 10.1186/s13048-023-01116-2 (PMC9912515; doi:10.1186/s13048-023-01116-2)
Supplement: Supplementary file 5 — Additional file 5. [file 13048_2023_1116_MOESM5_ESM.xlsx]

## Sheet: Sheet1
Author, Year	Participants’ conditions	Cut-off value	Low/ High(N)	AUC	Marker significance	Limitation
Asher et al., 2011	235 OCP underwent surgery	300	NA	NA	Preoperative high PLR is an independent prognostic marker of poor OS	Retrospective study; lack of verification
Zhang et al., 2015	190 OCP with CRS followed by platinum-based CT	203	97/93	0.737	Preoperative high PLR is an independent predictor of poor OS and PFS	Retrospective, single-institution study; limited patient condition and sample size
Wang et al., 2016	143 OCP received operations	201	87/56	0.603	Preoperative high PLR is an independent prognostic factor of poor OS, but not PFS	Retrospective study with a small cohort; confounders
Miao et al., 2016	344 EOCP receiving platinum-based CT	207	NA	0.727	Preoperative high PLR is an independent prognostic marker of poor OS and PFS	Retrospective study
Hu et al., 2016	103 HGSOCP underwent surgical resection of primary cancers	188.8	54/49	NA	Preoperative high PLR is an independent predictor of poor OS	A small cohort investigation
Farolfi et al., 2018	375 FIGO stage III-IV EOCP treated with first-line CT or in CTB	169	147/225	NA	Baseline high PLR is an independent predictor of poor PFS	Retrospective study
Ceran et al., 2019	243 EOC patients who underwent surgery	231	177/66	0.659	Preoperative high PLR is an independent prognostic factor of poor OS	NA
Jammal et al., 2020	110 malignant ovarian neoplasia patients	200	NA	NA	Preoperative high PLR is an independent factor for poor DFS	NA
Chon et al., 2021	217 advanced EOCP	226	48/54	NA	Preoperative high PLR is an independent predictor of the poor OS but not PFS	Retrospective study, short surveillance period
Ramón-Rodríguez et al., 2022	68 ovarian peritoneal carcinomatosis underwent CRS with HIPEC	189.73	27/41	NA	Preoperative high PLR is an independent prognostic factor for poor DFS	Retrospective study; small sample from a single center and the same region
Ashrafganjoe et al., 2016	168 EOCP underwent primary staging exploratory laparotomy	293	NA	0.877	Preoperative PLR is an independent predictor in predicting surgical outcomes	A small number of patients
Winarno et al., 2021	95 EOCP underwent platinum CT after cytoreduction surgery.	11717	50/45	0.678	Post-operative PLR is an independent predictor in predicting to response CT	Lack of comparative indicators
Sastra et al., 2022	54 Indonesian EOCP underwent primary exploratory laparotomy	196.5	NA	0.718	Preoperative PLR is an independent predictor in predicting surgical outcome	Small sample size; not describe follow-up features
Raungkaewmanee et al., 2012	166 EOCP underwent surgery	200	96/70	0.66, 0.70	Preoperative PLR has potential clinical value in predicting advanced-stage disease and suboptimal surgery	Population heterogeneous
Yildirim et al., 2014	316 OCP with documented benign and 253 OCP with malignant adnexal masses underwent primary surgery	132	NA	0.594	Preoperative PLR can be used to detect ovarian malignancies in the early stages	A small number of cases
Yildirim et al., 2015	306 patients with adnexal masses underwent surgical resection	572.9	NA	0.286	Preoperative PLR is effective in predicting the pathological diagnosis of adnexal masses	Limited patient condition
Ozaksit et al., 2015	196 adolescent females with adnexal masses	140	NA	0.609	Preoperative PLR may predict ovarian neoplasms	Retrospective nature
Polat et al., 2016	275 women with sonographically detected ovarian tumor	144.3	NA	0.621	Preoperative PLR is a predictor of malignant ovarian tumors	Limited patient condition
Eo et al., 2018	229 EOCP	191.71	NA	0.718	Preoperative PLR is a predictor of the presence of EOC	Retrospective cohort study; confounding factors
Wang et al., 2021	43 OCP with recurrence	155.19	NA	0.811	Preoperative PLR plays an important role in the diagnosis of recurrent OC	A small number of cases
Li et al., 2021	207 patients with benign ovarian masses and 887 EOCP who underwent surgical resection	182.698	NA	0.73	Preoperative PLR is a predictor of EOC and can predict different histotypes of EOC	Lack external validation
Yun et al., 2022	630 patients with ovarian tumors	150.02	305/204	0.67	Preoperative high PLR indicates that the likelihood of EOC is higher than that of benign or borderline tumors	Retrospective and not large-scale study
AUC: Area under the Curve; N: number of patients; NA: not available; PLR: platelet-to-lymphocyte ratio; OCP: ovarian cancer patients; EOCP: epithelial ovarian cancer patients; CT: chemotherapy; CTB: chemotherapy with bevacizumab; CRS: cytoreductive surgery; OS: overall survival; PFS: progression-free survival; DFS: disease-free survival
