# Supplementary material for: Independent predictive value of blood inflammatory composite markers in ovarian cancer: recent clinical evidence and perspective focusing on NLR and PLR
Source: J Ovarian Res. 2023 Feb 9;16:36. doi: 10.1186/s13048-023-01116-2 (PMC9912515; doi:10.1186/s13048-023-01116-2)
Supplement: Supplementary file 6 — Additional file 6. [file 13048_2023_1116_MOESM6_ESM.xlsx]

## Sheet: Sheet1
Author, Year	Participants’ conditions	Cut-off value	Low/ High(N)	AUC	Marker significance	Limitation
Nie et al., 2019	553 EOCP (training cohort: 250, validation cohort: 283) underwent primary surgery	612	training cohort: 129/121; validation cohort: 135/148	TC: 0.67, 0.68; VC: 0.69, 0.63	Preoperative high SII is an independent prognostic factor of poor OS and PFS	Retrospective study
Farolfi et al., 2020	156 platinum-sensitive recurrent OCP treated with a second-line therapy	730	102/54	NA	High pretreatment SII is an independent factor for poor OS	Patients source restriction; retrospective study
Ramón-Rodríguez et al., 2022	68 ovarian peritoneal carcinomatosis underwent CRS with HIPEC	564.8	18/50	NA	Preoperative high SII is an independent prognostic factor for poor OS	Retrospective study; small sample from a single center and the same region
Farolfi et al., 2018	375 FIGO stage III-IV EOCP treated with first-line CT or CTB	730	156/219	NA	Baseline high SII indicates worse efficacy of CT independently	Retrospective study
AUC: Area under the Curve; ROC: Receiver Operating Characteristic; N: number of patients; NA: not available; SII: systemic inflammation index; OCP: ovarian cancer patients; EOCP: epithelial ovarian cancer patients; CT: chemotherapy; CTB: chemotherapy with bevacizumab; HIPEC: hyperthermic intraperitoneal chemotherapy; CRS: cytoreductive surgery; OS: overall survival; PFS: progression-free survival
