# Supplementary material for: Independent predictive value of blood inflammatory composite markers in ovarian cancer: recent clinical evidence and perspective focusing on NLR and PLR
Source: J Ovarian Res. 2023 Feb 9;16:36. doi: 10.1186/s13048-023-01116-2 (PMC9912515; doi:10.1186/s13048-023-01116-2)
Supplement: Supplementary file 7 — Additional file 7. [file 13048_2023_1116_MOESM7_ESM.xlsx]

## Sheet: Sheet1
Author, Year	Participants’ conditions	Cut-off value	Low/ High(N)	AUC	Marker significance	Limitation
Liu et al., 2017	200 OCP underwent surgery	0.68	131/69	0.692(1-year) 0.659(3-year) 0.682(5-year)	Preoperative high CAR is an independent marker of poor OS	Retrospective study; small sample size from a single center
Komura et al., 2021	308 EOCP accepted treatment	0.048	152/156	0.7793	High pretreatment CAR is an independent predictor of poor DSS	A single-institution, retrospective study; lack of comparison of utilities
AUC: Area under the Curve; N: number of patients; CAR: C-reactive protein-to-albumin ratio; OCP: ovarian cancer patients; EOCP: epithelial ovarian cancer patients; OS: overall survival; DSS: disease-specific survival
