# Supplementary material for: Independent predictive value of blood inflammatory composite markers in ovarian cancer: recent clinical evidence and perspective focusing on NLR and PLR
Source: J Ovarian Res. 2023 Feb 9;16:36. doi: 10.1186/s13048-023-01116-2 (PMC9912515; doi:10.1186/s13048-023-01116-2)
Supplement: Supplementary file 8 — Additional file 8. [file 13048_2023_1116_MOESM8_ESM.xlsx]

## Sheet: Sheet1
Author, Year	Participants’ conditions	Cut-off value	Low/ High(N)	AUC	Marker significance	Limitation
Miao et al., 2016	344 EOCP receiving platinum-based CT	45	96/248	NA	Preoperative PNI is an independent prognostic marker of OS and PFS	Retrospective study; confounders
Zhang et al., 2017	140 OCP at the FIGO III stage underwent CRS followed by platinum-based CT	47.2	92/48	0.677	Decreased PNI is an independent predictor of poor OS	NA
Feng et al., 2018	875 HGSOCP with primary staging underwent DS	45.45	394/472	NA	PNI is an independent predictor of OS as a continuous variable but not as dichotomized groups	A single institutional retrospective study
Komura et al., 2019	144 advanced EOCP	42.9	81/63	0.6734 (recurrence); 0.7752 (2year-OS)	Decreased pretreatment PNI is an independent prognostic factor of poor PFS and DSS	Single institution, retrospective study
Yoshikawa et al., 2020	82 OCCCP with stage I–II (FIGO 2014) undergoing primary surgery	46.5	35/47	0.709	Preoperative low PNI with worse prognosis of OS	Only 82 patients from a single institution; retrospective study
Xing et al., 2022	442 OCP underwent surgery	47.75	152/290	0.834	Post-operative PNI is an independent predictor of 1-year OS	Retrospective, single-center, observational study
Xing et al., 2022	442 OCP underwent surgery	50.4	152/290	0.719	Post-operative PNI is an independent predictor of 1-year recurrence	Retrospective, single-center, observational study
Karakaş et al., 2022	168 OCP with early-stage underwent surgery	45.98	66/102	0.69	Preoperative low PNI is an independent predictor in predicting worse response to CT	Lack of comparison with other similar indicators; population heterogeneity; a single referral center, retrospective study
Miao et al., 2016	344 EOCP receiving platinum-based CT	45	96/248	0.688	Preoperative PNI is an independent predictor in predicting CT response	Retrospective study; confounders
AUC: Area under the Curve; N: number of patients; NA: not available; PNI: prognostic nutritional index; OCP: ovarian cancer patients; EOCP: epithelial ovarian cancer patients; OCCCP: ovarian clear cell carcinoma patients; CT: chemotherapy; DS: debulking surgery; OS: overall survival; PFS: progression-free survival; DSS: disease-specific survival
